# Supplementary material for: RBM47-Induced Gasdermin A/GSDMA Mediates Mesenchymal–Epithelial Transition and Pyroptosis of Colorectal Cancer Cells
Source: Cancers (Basel). 2026 Feb 3;18(3):504. doi: 10.3390/cancers18030504 (PMC12897226; doi:10.3390/cancers18030504)
Supplement: Supplementary file 1 [file cancers-18-00504-s001.zip]

Archive with 1 entries (1 files):
- cancers-4100443-supplementary.pdf
